# Supplementary material for: The Biological and Clinical Significance of Glutaminase in Luminal Breast Cancer
Source: Cancers (Basel). 2021 Aug 6;13(16):3963. doi: 10.3390/cancers13163963 (PMC8391318; doi:10.3390/cancers13163963)
Supplement: Supplementary file 1 [file cancers-13-03963-s001.zip]

Archive with 1 entries (1 files):
- cancers-1273931-supplementary.pdf
